# Supplementary material for: An AIE Metal Iridium Complex: Photophysical Properties and Singlet Oxygen Generation Capacity
Source: Molecules. 2023 Dec 3;28(23):7914. doi: 10.3390/molecules28237914 (PMC10708252; doi:10.3390/molecules28237914)
Supplement: Supplementary file 1 [file molecules-28-07914-s001.zip]

Archive with 1 entries (1 files):
- molecules-2727194-supplementary.pdf
